# Supplementary material for: Synthesis and Characterization of Polyhydroxyalkanoate/Graphene Oxide/Nanoclay Bionanocomposites: Experimental Results and Theoretical Predictions via Machine Learning Models
Source: Biomolecules. 2023 Jul 30;13(8):1192. doi: 10.3390/biom13081192 (PMC10452513; doi:10.3390/biom13081192)
Supplement: Supplementary file 1 [file biomolecules-13-01192-s001.zip]

Archive with 1 entries (1 files):
- biomolecules-2516073-supplementary.pdf
